# Supplementary material for: Effects of Favorable Alleles for Water-Soluble Carbohydrates at Grain Filling on Grain Weight under Drought and Heat Stresses in Wheat
Source: PLoS One. 2014 Jul 18;9(7):e102917. doi: 10.1371/journal.pone.0102917 (PMC4103880; doi:10.1371/journal.pone.0102917)
Supplement: Table S1 — 262 common wheat accessions and their origins. (XLSX) [file pone.0102917.s002.xlsx]

## Sheet: Table S1
		Table S1 262 common wheat accessions and their origins
		No.	Name	Origin	aVariety type
		1	Early Premium	USA	M
		2	TAM-110	USA	M
		3	Triumph	USA	M
		4	Drysdale	Australia	M
		5	Rees	Australia	M
		6	Wanmai 19	China (Anhui)	M
		7	An85 zhong124-1	China (Beijing)	AL
		8	An86 zhong17	China (Beijing)	AL
		9	Dan R8043	China (Beijing)	AL
		10	Dan R8093	China (Beijing)	AL
		11	Dan R8108	China (Beijing)	AL
		12	Dan R8194	China (Beijing)	AL
		13	Dan R9062	China (Beijing)	AL
		14	H 89	China (Beijing)	AL
		15	Jingdong82 dong307	China (Beijing)	AL
		16	Jingdong83 dong65	China (Beijing)	AL
		17	Jingnong 79-15	China (Beijing)	AL
		18	Jingnong 84-6789	China (Beijing)	AL
		19	Jingnong80 jian107	China (Beijing)	AL
		20	Jingpin 11	China (Beijing)	AL
		21	Jingpin 30	China (Beijing)	AL
		22	Jingxuan 20	China (Beijing)	AL
		23	Jingxuan 25	China (Beijing)	AL
		24	Nongda 81146	China (Beijing)	AL
		25	Xiaoshan 8	China (Beijing)	AL
		26	Yuandong 834	China (Beijing)	AL
		27	Yuandong 847	China (Beijing)	AL
		28	Yuandong 856	China (Beijing)	AL
		29	Yuansheng 215	China (Beijing)	AL
		30	Zaosui 21 (EM 1480)	China (Beijing)	AL
		31	Zaosui 65 (EM 1693)	China (Beijing)	AL
		32	Zaosui 66 (EM 1695)	China (Beijing)	AL
		33	Zhong 7902	China (Beijing)	AL
		34	Zhong 8502	China (Beijing)	AL
		35	Zhongda 86 - jian 2	China (Beijing)	AL
		36	Zhongzuo 60064	China (Beijing)	AL
		37	Zhongzuo 60115	China (Beijing)	AL
		38	Beijing 10	China (Beijing)	M
		39	Beijing 14	China (Beijing)	M
		40	Beijing 837 (CA837)	China (Beijing)	M
		41	Beijing 8686	China (Beijing)	M
		42	Beijing 8694	China (Beijing)	M
		43	Beinong 2	China (Beijing)	M
		44	Dongxie 2	China (Beijing)	M
		45	Fengkang 13	China (Beijing)	M
		46	Fengyou 5	China (Beijing)	M
		47	Hongliang 4	China (Beijing)	M
		48	Huabei 187	China (Beijing)	M
		49	Jian 26	China (Beijing)	M
		50	Jing 411	China (Beijing)	M
		51	Jingdong 8	China (Beijing)	M
		52	Jinghe 8922	China (Beijing)	M
		53	Jinghua 1	China (Beijing)	M
		54	Jingpin 3	China (Beijing)	M
		55	Jingshuang 16	China (Beijing)	M
		56	Jingshuang 2	China (Beijing)	M
		57	Jingyan85 jian28	China (Beijing)	M
		58	Keyi 26	China (Beijing)	M
		59	Keyi 29	China (Beijing)	M
		60	Lunkang 7	China (Beijing)	M
		61	Lunxuan 987	China (Beijing)	M
		62	Nongda 135	China (Beijing)	M
		63	Nongda 146	China (Beijing)	M
		64	Nongda 155	China (Beijing)	M
		65	Nongda 183	China (Beijing)	M
		66	Nongda 20074	China (Beijing)	M
		67	Nongda 311	China (Beijing)	M
		68	Nongda 33	China (Beijing)	M
		69	Nongda 36	China (Beijing)	M
		70	Xiaoyan 54	China (Beijing)	M
		71	Xiaoyan 81	China (Beijing)	M
		72	Yanda 1817	China (Beijing)	M
		73	Yuandong 3	China (Beijing)	M
		74	Zhongda 91 - pin 9	China (Beijing)	M
		75	Zhongda 92 - jian 49	China (Beijing)	M
		76	Zhongda 92 - pin 8	China (Beijing)	M
		77	Zhonghan 110	China (Beijing)	M
		78	Zhongmai 9	China (Beijing)	M
		79	Zhongsu 68	China (Beijing)	M
		80	Zhongyou 9507	China (Beijing)	M
		81	Jin 2148 - 7	China (Fujian)	M
		82	Baiqimai	China (Gansu)	L
		83	Longjian 196	China (Gansu)	M
		84	Longjian 294	China (Gansu)	M
		85	Pingliang 35	China (Gansu)	M
		86	Qingfeng 1	China (Gansu)	M
		87	Qingshan 843	China (Gansu)	M
		88	Xifeng 16	China (Gansu)	M
		89	Xifeng 20	China (Gansu)	M
		90	Xifeng 9	China (Gansu)	M
		91	Zhangdong 29	China (Gansu)	M
		92	Hengmai 2	China (Hebei)	AL
		93	Ji 92 - 5203	China (Hebei)	AL
		94	Bawangbian	China (Hebei)	L
		95	Heimangmai	China (Hebei)	L
		96	Hulutou	China (Hebei)	L
		97	Silenghonghulutou	China (Hebei)	L
		98	Cangmai 6001	China (Hebei)	M
		99	Canzhouxiaomai	China (Hebei)	M
		100	Gaoyou 504	China (Hebei)	M
		101	Han 4589	China (Hebei)	M
		102	Handan 6065	China (Hebei)	M
		103	Heng 5229	China (Hebei)	M
		104	Heng 7228	China (Hebei)	M
		105	Heng95 guan26	China (Hebei)	M
		106	Hengguan 35	China (Hebei)	M
		107	Hengshui 6404	China (Hebei)	M
		108	Hengyou 18	China (Hebei)	M
		109	Jimai 10	China (Hebei)	M
		110	Jimai 18	China (Hebei)	M
		111	Jimai 22	China (Hebei)	M
		112	Jimai 26	China (Hebei)	M
		113	Jimai 29	China (Hebei)	M
		114	Jimai 30	China (Hebei)	M
		115	Jimai 32	China (Hebei)	M
		116	Jimai 41	China (Hebei)	M
		117	Jimai 6	China (Hebei)	M
		118	Jimai 9	China (Hebei)	M
		119	Jimaiyihao	China (Hebei)	M
		120	Shi 4185	China (Hebei)	M
		121	Shijiazhuang 407	China (Hebei)	M
		122	Shijiazhuang 8	China (Hebei)	M
		123	Shimai 12	China (Hebei)	M
		124	Shimai 13	China (Hebei)	M
		125	Shite 14	China (Hebei)	M
		126	Luomai 9769	China (Henan)	AL
		127	Luoyang 9048	China (Henan)	AL
		128	Baicaomai	China (Henan)	L
		129	Bainong 3217	China (Henan)	M
		130	Luohan 2	China (Henan)	M
		131	Luohan 3	China (Henan)	M
		132	Luohan 6	China (Henan)	M
		133	Luoyang 8628	China (Henan)	M
		134	Wenmai 6 (Yumai 49)	China (Henan)	M
		135	Yanzhanyihao	China (Henan)	M
		136	Yumai 13	China (Henan)	M
		137	Yumai 18	China (Henan)	M
		138	Yumai 2	China (Henan)	M
		139	Yumai 38	China (Henan)	M
		140	Yumai 47	China (Henan)	M
		141	Yumai 48	China (Henan)	M
		142	Yumai 8	China (Henan)	M
		143	Zhengzhou 24	China (Henan)	M
		144	Zhoumai 18	China (Henan)	M
		145	Aiganzao	China (Jiangsu)	M
		146	Huaimai 18	China (Jiangsu)	M
		147	Huaishu 10	China (Jiangsu)	M
		148	Xuzhou 21	China (Jiangsu)	M
		149	Xuzhou 6	China (Jiangsu)	M
		150	Ningchun 4	China (Ningxia)	M
		151	Shaanzi 1869	China (Shaanxi)	AL
		152	Mazhamai	China (Shaanxi)	L
		153	Baolin 9	China (Shaanxi)	M
		154	Baomai 5	China (Shaanxi)	M
		155	Bima 1	China (Shaanxi)	M
		156	Changwu 131	China (Shaanxi)	M
		157	Changwu 89 (1) 3 - 4	China (Shaanxi)	M
		158	Dali 1	China (Shaanxi)	M
		159	Dali 52	China (Shaanxi)	M
		160	Fengchan 1	China (Shaanxi)	M
		161	Fengchan 3	China (Shaanxi)	M
		162	Fuzhuang 30	China (Shaanxi)	M
		163	Jingguang	China (Shaanxi)	M
		164	Luonong 10	China (Shaanxi)	M
		165	Qingchun 1	China (Shaanxi)	M
		166	Qingchun 2	China (Shaanxi)	M
		167	Qinmai 3	China (Shaanxi)	M
		168	Qinmai 7	China (Shaanxi)	M
		169	Shaan 225	China (Shaanxi)	M
		170	Shaan 229	China (Shaanxi)	M
		171	Shaanhan 8675	China (Shaanxi)	M
		172	Shaanhe 6	China (Shaanxi)	M
		173	Shaannong 1	China (Shaanxi)	M
		174	Shaannong 2	China (Shaanxi)	M
		175	Shaannong 7859	China (Shaanxi)	M
		176	Shaanyou 225	China (Shaanxi)	M
		177	Shuangfengshou	China (Shaanxi)	M
		178	Weimai 4	China (Shaanxi)	M
		179	Xi'an 8	China (Shaanxi)	M
		180	Xinong 1043	China (Shaanxi)	M
		181	Xinong 6028	China (Shaanxi)	M
		182	Xinong 797	China (Shaanxi)	M
		183	Xinong 979	China (Shaanxi)	M
		184	Yanan 15	China (Shaanxi)	M
		185	AimengniuⅣxing (8057)	China (Shandong)	AL
		186	Yan 881414	China (Shandong)	AL
		187	Baitutou	China (Shandong)	L
		188	Changle 5	China (Shandong)	M
		189	Jimai 21	China (Shandong)	M
		190	Jinan 10	China (Shandong)	M
		191	Jinan 13	China (Shandong)	M
		192	Jinan 2	China (Shandong)	M
		193	Jining 3	China (Shandong)	M
		194	Lu 215953	China (Shandong)	M
		195	Lude 1	China (Shandong)	M
		196	Lumai 1 (Aimengniu)	China (Shandong)	M
		197	Lumai 14	China (Shandong)	M
		198	Lumai 15	China (Shandong)	M
		199	Lumai 17	China (Shandong)	M
		200	Lumai 21	China (Shandong)	M
		201	Lumai 23	China (Shandong)	M
		202	Lumai 3	China (Shandong)	M
		203	Lumai 5	China (Shandong)	M
		204	Lumai 8	China (Shandong)	M
		205	Lumai19	China (Shandong)	M
		206	Shannongfu 63	China (Shandong)	M
		207	Taishan 23	China (Shandong)	M
		208	Taishan 24	China (Shandong)	M
		209	Yannong 21	China (Shandong)	M
		210	Xiaoyan 22	China (Shannxi)	M
		211	Hanxuan 11	China (Shanxi)	AL
		212	Hanxuan 12	China (Shanxi)	AL
		213	Linkang 5108	China (Shanxi)	AL
		214	Pingyang 348	China (Shanxi)	AL
		215	Yunhan 2028	China (Shanxi)	AL
		216	Hongheshang	China (Shanxi)	L
		217	Xiaobaimai (Jing 856)	China (Shanxi)	L
		218	Chang 4640	China (Shanxi)	M
		219	Chang 4738	China (Shanxi)	M
		220	Chang 6154	China (Shanxi)	M
		221	Chang 6359	China (Shanxi)	M
		222	Chang 6452	China (Shanxi)	M
		223	Chang 6878	China (Shanxi)	M
		224	Changzhi 516	China (Shanxi)	M
		225	Changzhi 620	China (Shanxi)	M
		226	Hanxuan 1	China (Shanxi)	M
		227	Hanxuan 2	China (Shanxi)	M
		228	Jinmai 13	China (Shanxi)	M
		229	Jinmai 16	China (Shanxi)	M
		230	Jinmai 17	China (Shanxi)	M
		231	Jinmai 25	China (Shanxi)	M
		232	Jinmai 39	China (Shanxi)	M
		233	Jinmai 44	China (Shanxi)	M
		234	Jinmai 47	China (Shanxi)	M
		235	Jinmai 5 (Hanxuan 10)	China (Shanxi)	M
		236	Jinmai 50	China (Shanxi)	M
		237	Jinmai 51	China (Shanxi)	M
		238	Jinmai 53	China (Shanxi)	M
		239	Jinmai 54	China (Shanxi)	M
		240	Jinmai 57	China (Shanxi)	M
		241	Jinmai 63	China (Shanxi)	M
		242	Jinmai 68	China (Shanxi)	M
		243	Jinmai 72	China (Shanxi)	M
		244	Jinmai 79	China (Shanxi)	M
		245	Jinnong 207	China (Shanxi)	M
		246	Jintai 170	China (Shanxi)	M
		247	Linfeng 3 (Linhan 536)	China (Shanxi)	M
		248	Linfeng 518	China (Shanxi)	M
		249	Linfeng 615	China (Shanxi)	M
		250	Linhan 6	China (Shanxi)	M
		251	Linhan 6105	China (Shanxi)	M
		252	Linhan 917	China (Shanxi)	M
		253	Linhan 935	China (Shanxi)	M
		254	Mingxian 169	China (Shanxi)	M
		255	Taiyuan 633	China (Shanxi)	M
		256	Yunhan 20410	China (Shanxi)	M
		257	Yunhan 21 - 30	China (Shanxi)	M
		258	Yunhan 22 - 33	China (Shanxi)	M
		259	Yunhan 23 - 35	China (Shanxi)	M
		260	PANDAS	Italy	M
		261	SALGEMMA	Italy	M
		262	Lovrin 10	Romania	M
		aM, AL and L indicate modern varieties, advanced lines and landraces, respectively.
