# Supplementary material for: Effects of Favorable Alleles for Water-Soluble Carbohydrates at Grain Filling on Grain Weight under Drought and Heat Stresses in Wheat
Source: PLoS One. 2014 Jul 18;9(7):e102917. doi: 10.1371/journal.pone.0102917 (PMC4103880; doi:10.1371/journal.pone.0102917)
Supplement: Table S2 — Statistic data of WSC (mg/g dw) at the mid-grain filling under well-watered and drought stress conditions. (XLSX) [file pone.0102917.s003.xlsx]

## Sheet: Table S2
Table S2. Statistic data of WSC (mg/g dw) at the mid-grain filling under well-watered and drought stress conditions
aWSC	Water regime	Peduncle		Lower internode		Whole stem
		Mean±SD	CV (%)	Mean±SD	CV (%)	Mean±SD	CV (%)
Total	DS	240.8±32.7	13.58	315.1±48.5	15.3878	279.0±36.0	12.9043
	WW	179.2±26.3	14.69	260.6±38.2	14.672	221.3±32.0	14.4435
Leaf	DS	49.0±30.9	63.03	57.6±39.1	67.8548	55.4±35.4	63.9332
	WW	41.1±35.3	85.81	68.6±49.1	71.6477	60.0±40.9	68.0506
Non-leaf	DS	131.5±23.2	17.66	178.5±36.1	20.216	159.4±29.6	18.5748
	WW	83.8±23.0	27.41	94.3±36.2	38.329	88.0±28.0	31.7647
Remo	DS	63.0±38.8	61.63	82.9±46.6	56.1699	67.4±37.8	56.1332
	WW	56.9±38.5	67.75	98.9±50.3	50.85	74.4±46.4	62.32
a Total, total WSC at the mid-grain filling stage (14 days after ﬂowering) produced by leaves and non-leaf organs; Leaf, WSC contributed by current leaf assimilation during the mid-grain filling; Non-leaf, WSC in non-leaf organs at the mid-grain filling, excluding the current leaf assimilation; Remo, WSC used for respiration and remobilization during the mid-grain filling; DS, drought stress cond…
