# Supplementary material for: Effects of Favorable Alleles for Water-Soluble Carbohydrates at Grain Filling on Grain Weight under Drought and Heat Stresses in Wheat
Source: PLoS One. 2014 Jul 18;9(7):e102917. doi: 10.1371/journal.pone.0102917 (PMC4103880; doi:10.1371/journal.pone.0102917)
Supplement: Table S3 — Statistic data of TGW under well-watered and drought stress conditions. (XLSX) [file pone.0102917.s004.xlsx]

## Sheet: Table S3
Table S3. Statistic data of TGW under well-watered and drought stress conditions.
Types	Drought stress		Well-watered
	Mean±SD	CV (%)	Mean±SD	CV (%)
Normal a	42.18±6.19	14.676	41.77±6.12	14.6506
Non-leaf b	36.36±5.79	15.9227	34.81±5.93	17.0439
a TGW were measured on the normal control; b TGW were measured with treatment with removed leaves;TGW, 1000-grain weight at maturity.
