# Supplementary material for: Effects of Favorable Alleles for Water-Soluble Carbohydrates at Grain Filling on Grain Weight under Drought and Heat Stresses in Wheat
Source: PLoS One. 2014 Jul 18;9(7):e102917. doi: 10.1371/journal.pone.0102917 (PMC4103880; doi:10.1371/journal.pone.0102917)
Supplement: Table S4 — Thirteen loci significantly associated with the total WSC at the mid-grain filling produced by leaves and non-leaf organs (Total) and phenotypic values of favorable marker alleles under two water regimes. (XLSX) [file pone.0102917.s005.xlsx]

## Sheet: Table S4
Table S4 Thirteen loci significantly associated with the total WSC at the mid-grain filling produced by leaves and non-leaf organs (Total) and phenotypic values of favorable marker alleles under two water regimes.
Water condition	Trait	Locus	Chr.	Position (cM)	R2 (%)	Favorable allele (bp)	Mean ± SE (mg/g dw)	Freq. (%)	P value
DS	Total-Ped	Xbarc228	2D	81	2.7653	None	--	--	--
	Total-Low	Xbarc228	2D	81	0.9236	None	--	--	--
		Xbarc125	3D	33.8	7.5028	147	341.5 ± 6.0	16.48	0***
							309.9 ± 3.3	83.52
		Xgwm182	5D	49.9	8.4952	164	336.6 ± 7.3	9.96	0.0169*
							312.7 ± 3.2	90.04
	Total-Ste	Xgwm182	5D	49.9	7.6771	159	291.7 ± 5.0	23.46	0.0015**
							275.1 ± 2.4	76.54
		Xgwm169	6A	82.6	4.7188	203	308.0 ± 8.9	5.38	0.0018**
							277.3 ± 2.3	94.62
WW	Total-Ped	Xgwm135	1A	60.7	1.074	None	--	--	--
		Xbarc168.1	2D	46.7	5.1869	162	195.7 ± 4.9	6.61	0.0073**
							178.1 ± 1.7	93.39
		Xwmc457	4D	34.5	4.1823	None	--	--	--
		Xgwm583	5D	44	0.6167	None	--	--	--
		Xgwm44	Unknown	Unknown	0.7386	None	--	--	--
	Total-Low	Xbarc125	3D	33.8	10.5097	147	284.3 ± 5.5	16.34	0***
							255.9 ± 2.5	83.66
		Xgwm358	5D	26.2	1.6355	None	--	--	--
		Xgwm583	5D	44	1.5467	None	--	--	--
		Xbarc105	7D	162.0a	9.9558	156	280.1 ± 7.9	14.79	0.0006***
							257.2 ± 2.4	85.21
	Total-Ste	Xgwm66	Unknown	Unknown	3.2148	133	235.0 ± 5.4	11.28	0.0142*
							219.6 ± 2.1	89.49
		Xwmc17	7A	69.6	0.2876	None	--	--	--
DS, drought stress condition; WW, well-watered condition; Total, total WSC at the mid-grain filling stage (14 days after ﬂowering) produced by leaves and non-leaf organs; Ped, uppermost internode, peduncle; Low, lower internode; Ste, the whole stem. R2 indicates the percentage of total variances explained by SSR markers. None means there was no favorable allele. P value refers to the comparison b…
