# Supplementary material for: Effects of Favorable Alleles for Water-Soluble Carbohydrates at Grain Filling on Grain Weight under Drought and Heat Stresses in Wheat
Source: PLoS One. 2014 Jul 18;9(7):e102917. doi: 10.1371/journal.pone.0102917 (PMC4103880; doi:10.1371/journal.pone.0102917)
Supplement: Table S5 — Thirteen loci significantly associated with the WSC contributed by current leaf assimilation during the mid-grain filling (Leaf) and phenotypic values of favorable marker alleles under two water regimes. (XLSX) [file pone.0102917.s006.xlsx]

## Sheet: Table S5
Table S5 Thirteen loci significantly associated with the WSC contributed by current leaf assimilation during the mid-grain filling (Leaf) and phenotypic values of favorable marker alleles under two water regimes.
Water condition	Trait	Locus	Chr.	Position (cM)	R2 (%)	Favorable allele (bp)	Mean ± SE (mg/g dw)	Freq. (%)	P value
DS	Leaf-Ped	Xwmc470	2D	37.1	2.4589	144	51.5 ± 2.2	80	0.0152*
							39.4 ± 4.5	20
		Xgwm537	7B	35.2	3.4396	205	58.0 ± 3.5	29.17	0.0039**
							45.4 ± 2.4	70.83
	Leaf-Low	Xbarc324	3A	73.00a	0.4689	None	--	--	--
		Xgwm181	3B	139.3	5.5354	131 and 161	87.3 ± 10.6	5.37	0.0047**
							55.9 ± 2.5	94.63
		Xgwm161	3D	Unknown	8.3298	169	89.8 ± 10.4	8.68	0***
							54.6 ± 2.5	91.32
		Xgwm513	4B	27.4	6.9633	144	75.8 ± 5.7	23.97	0***
							51.9 ± 2.7	76.03
		Xgwm537	7B	35.2	8.8942	205	65.8 ± 4.3	29.34	0.0345*
							54.2 ± 3.0	70.66
		Xgwm428	7D	135.9	1.6005	None	--	--	--
		Xbarc105	7D	162.00a	7.8288	162	71.5 ± 6.5	11.98	0.0407*
							55.7 ± 2.7	88.02
	Leaf-Ste	Xgwm181	3B	139.3	5.214	131 and 161	79.0 ± 9.4	5.37	0.0134*
							54.1 ± 2.3	94.63
		Xgwm513	4B	27.4	4.0251	144	67.6 ± 5.1	23.97	0.0025**
							51.6 ± 2.5	76.03
		Xgwm358	5D	26.2	3.1889	162	65.4 ± 3.8	27.69	0.0064**
							51.6 ± 2.7	72.31
WW	Leaf-Ped	Xgwm88	Unknown	Unknown	7.7001	134	77.1 ± 11.9	5.63	0.0001***
							39.0 ± 2.3	94.37
		Xgwm11	1B	34.3	3.48	None	--	--	--
		Xgwm107	4B	24.1	6.1822	180	63.4 ± 7.6	11.26	0.0006***
							38.3 ± 2.4	88.74
	Leaf-Low	Xgwm610	4A	12.1	10.27	167	85.5 ± 7.3	21.79	0.0053**
							63.9 ± 3.5	78.21
	Leaf-Ste	Xgwm610	4A	12.1	8.645	167	74.6 ± 6.0	21.79	0.0038**
							56.0 ± 2.9	78.21
DS, drought stress condition; WW, well-watered condition; Leaf, WSC contributed by current leaf assimilation during the mid-grain filling; Ped, uppermost internode, peduncle; Low, lower internode; Ste, whole stem. R2 indicates the percentage of the total variances explained by SSR markers. None means there was no favorable allele. P value refers to the comparison between phenotypic values of favo…
