# Supplementary material for: Effects of Favorable Alleles for Water-Soluble Carbohydrates at Grain Filling on Grain Weight under Drought and Heat Stresses in Wheat
Source: PLoS One. 2014 Jul 18;9(7):e102917. doi: 10.1371/journal.pone.0102917 (PMC4103880; doi:10.1371/journal.pone.0102917)
Supplement: Table S6 — Twenty-three loci significantly associated with the WSC in non-leaf organs at the mid-grain filling (excluding the current leaf assimilation, Non-leaf) and phenotypic values of favorable marker alleles under two water regimes. (XLSX) [file pone.0102917.s007.xlsx]

## Sheet: Table S6
Table S6 Twenty-three loci significantly associated with the WSC in non-leaf organs at the mid-grain filling (excluding the current leaf assimilation, Non-leaf) and phenotypic values of favorable marker alleles under two water regimes.
Water condition	Trait	Locus	Chr.	Position (cM)	R2 (%)	Favorable allele (bp)	Mean ± SE (mg/g dw)	Freq. (%)	P value
DS	Non-leaf-Ped	Xgwm66	Unknown	Unknown	1.1369	None	None	None	None
		Xcfd53	2D	19.33a	3.7302	256	142.4 ± 5.6	10.81	0.0081**
							130.2 ± 1.5	89.19
		Xgwm5	3A	44.9	1.8639	None	--	--	--
		Xgwm513	4B	27.4	3.7617	None	--	--	--
		Xgwm626	6B	47.7	0.5707	None	--	--	--
		Xgwm469	6D	25.2	9.5723	None	--	--	--
		Xcfa2240	7A	118.8	3.5876	None	--	--	--
	Non-leaf-Low	Xgwm513	4B	27.4	5.4403	142	185.7 ± 3.8	39.62	0.0086**
							173.8 ± 2.7	60.38
		Xgwm358	5D	26.2	0.6821	None	--	--	--
		Xgwm428	7D	135.9	5.2947	132	191.8 ± 5.5	17.31	0.0064**
							175.7 ± 2.4	82.69
	Non-leaf-Ste	Xwmc577	Unknown	Unknown	3.4035	140	179.3 ± 7.9	6.92	0.0029**
							157.9 ± 1.9	93.08
		Xcfd53	2D	19.33a	6.9699	263	168.0 ± 3.4	20.77	0.0163*
							157.1 ± 2.1	79.23
		Xgwm181	3B	139.3	2.5582	140 and 161	163.6 ± 2.6	45.38	0.0377*
							155.9 ± 2.5	54.62
		Xgwm513	4B	27.4	3.8183	None	--	--	--
		Xbarc217	4D	61.20a	3.1198	None	--	--	--
		Xgwm213	5B	67.9	0.8314	None	--	--	--
		Xgwm358	5D	26.2	1.8221	160	162.1 ± 2.3	63.85	0.0466*
							154.5 ± 3.0	36.15
		Xcfa2240	7A	118.8	2.749	None	--	--	--
WW	Non-leaf-Ped	Xgwm88	Unknown	Unknown	6.1008	None	--	--	--
		Xgwm192	Unknown	Unknown	1.6441	None	--	--	--
		Xwmc120	1A	52.00a	4.5954	174	101.8 ± 8.0	5.51	0.0024**
							82.8 ± 1.4	94.49
		Xwmc272	2B	56.6	1.7766	None	--	--	--
		Xcfd23	4D	32.9	0.1055	None	--	--	--
		Xbarc278	7B	55.61a	5.8857	223	97.1 ± 5.3	12.6	0.0004***
							81.9 ± 1.4	87.4
		Xwmc517	7B	92.5	3.7435	None	--	--	--
	Non-leaf-Low	Xgwm165.1	4D	38.3	3.636	199	104.4 ± 4.8	20.16	0.0254*
							91.8 ± 2.5	79.84
		Xgwm583	5D	44	4.7822	163	99.2 ± 3.4	50.59	0.0295*
							89.3 ± 3.0	49.41
		Xwmc517	7B	92.5	6.8707	188	113.4 ± 6.9	15.02	0.0004***
							91.0 ± 2.3	84.98
	Non-leaf-Ste	Xcfd161	2D	94.9	3.2262	None	--	--	--
		Xgwm165.1	4D	38.3	3.8043	199	96.4 ± 3.9	20.16	0.0167*
							85.9 ± 2.0	79.84
		Xwmc517	7B	92.5	6.8258	188	101.9 ± 5.2	15.02	0.0008***
							85.6 ± 1.8	84.98
DS, drought stress condition; WW, well-watered condition; Non-leaf, WSC in non-leaf organs at the mid-grain filling, excluding the current leaf assimilation; Ped, the uppermost internode, peduncle; Low, lower internode; Ste, whole stem. R2 indicates the percentage of total variances explained by SSR markers. None means there was no favorable allele. P value refers to the comparison between phenot…
