# Supplementary material for: Effects of Favorable Alleles for Water-Soluble Carbohydrates at Grain Filling on Grain Weight under Drought and Heat Stresses in Wheat
Source: PLoS One. 2014 Jul 18;9(7):e102917. doi: 10.1371/journal.pone.0102917 (PMC4103880; doi:10.1371/journal.pone.0102917)
Supplement: Table S7 — Fourteen loci significantly associated with the WSC used for respiration and remobilization during the mid-grain filling (Remo) and phenotypic values of favorable marker alleles under two water regimes. (XLSX) [file pone.0102917.s008.xlsx]

## Sheet: Table S7
Table S7 Fourteen loci significantly associated with the WSC used for respiration and remobilization during the mid-grain filling (Remo) and phenotypic values of favorable marker alleles under two water regimes.
Water condition	Trait	Locus	Chr.	Position (cM)	R2 (%)	Favorable allele (bp)	Mean ± SE (mg/g dw)	Freq. (%)	P value
DS	Remo-2-Ped	Xwmc470	2D	37.1	2.6271	None	--	--	--
		Xgwm218	3A	40.22	7.219	146	79.7 ± 9.5	9.7	0.0297*
							61.2 ± 2.6	90.3
		Xgwm190	5D	8.9	4.4663	203	95.5 ± 15.6	5.06	0.0028**
							61.3 ± 2.5	94.94
	Remo-2-Low	Xgwm473	2A	56.6	1.9821	None	--	--	--
	Remo-2-Ste	Xgwm389	3B	9.88a	7.1505	116	79.4 ± 5.6	19.42	0.0152*
							64.5 ± 2.7	80.58
		Xbarc171	6A	78.54	5.667	None	--	--	--
WW	Remo-2-Ped	Xgwm192	Unknown	Unknown	5.1289	203	79.4 ± 7.2	7.3	0.0120*
							55.1 ± 2.6	92.7
		Xcfd72	1D	50.6	6.592	226	77.0 ± 6.4	17.6	0.0002***
							52.6 ± 2.7	82.4
		Xcfd17	2D	65.2	9.4131	223	74.1 ± 5.1	23.18	0.0002***
							51.7 ± 2.8	76.82
		Xgwm169	6A	82.6	6.6562	203	87.6 ± 11.0	6.01	0.0019**
							54.9 ± 2.5	93.99
		Xgwm133	6B	37.1	4.25	None	--	--	--
	Remo-2-Low	Xgwm630	Unknown	Unknown	8.317
		Xcfd17	2D	65.2	9.3931	223	113.5 ± 7.1	23.63	0.0123*
							94.3 ± 3.6	76.37
		Xgwm169	6A	82.6	7.1942	203	145.9 ± 11.0	5.91	0.0003***
							95.9 ± 3.3	94.09
	Remo-2-Ste	Xgwm66	Unknown	Unknown	4.3921	152	100.9 ± 11.0	6.28	0.0216*
							72.6 ± 3.1	93.72
		Xgwm630	Unknown	Unknown	6.955	None	--	--	--
		Xgwm328	2A	58.3	3.0892	190	78.5 ± 3.4	78.24	0.0089**
							59.6 ± 6.3	21.76
		Xcfd17	2D	65.2	8.3884	223	89.7 ± 6.5	23.43	0.0044**
							69.7 ± 3.3	76.57
DS, drought stress condition; WW, well-watered condition; Remo, WSC used for respiration and remobilization during the mid-grain filling; Ped, uppermost internode, peduncle; Low, lower internode; Ste, whole stem. R2 indicates the percentage of total variances explained by SSR markers. None means there was no favorable allele. P value refers to the comparison between phenotypic values of favorable…
